# Supplementary material for: Awareness of Chronic Kidney Disease, Medication, and Laboratory Investigation among Nephrology and Urology Patients of Quetta, Pakistan
Source: Int J Environ Res Public Health. 2022 Apr 20;19(9):5015. doi: 10.3390/ijerph19095015 (PMC9103555; doi:10.3390/ijerph19095015)
Supplement: Supplementary file 1 [file ijerph-19-05015-s001.zip]

Archive with 1 entries (1 files):
- ijerph-1626962-supplementary.pdf
